# Supplementary material for: Genetic diversity and recombination of bovine enterovirus strains in China
Source: Microbiol Spectr. 2024 Feb 5;12(3):e02800-23. doi: 10.1128/spectrum.02800-23 (PMC10913430; doi:10.1128/spectrum.02800-23)
Supplement: Table S3 — Percent identities of amino acid sequence in VP1 of bovine enterovirus strains compared with reference strains of EV-E and EV-F. [file spectrum.02800-23-s0007.xlsx]

## Sheet: Sheet1
TABLE S3 Percent identities of amino acid sequence in VP1 of bovine enterovirus strains compared with reference strains of EV-E and EV-F
1	2	3	4	5	6	7	8	9	10	11	12	13	14	15	16	17	18	19	20	21	22	23	24	25	26	27	28	29	30	31	32	33	34	35	36	37	38	39	40
	97.5	96.5	96.5	96.5	81.1	80.4	81.1	80.7	83.6	83.2	83.6	86.1	86.1	86.1	85.7	84.3	85	84.6	84.6	84.6	84.3	78.9	78.9	80.7	80	84.3	83.9	95.4	96.5	50.7	56.7	56.8	55	56.8	56.5	56.7	57.4	53.3	57.6	1	HeN-A2-VP1
		97.5	97.5	97.5	79.3	78.9	79.6	79.3	83.2	83.2	82.9	85.7	85.7	85.7	84.6	84.3	83.9	84.3	84.3	84.3	83.9	78.6	79.3	79.6	78.2	83.2	82.9	95	97.5	51.1	57	56.5	54.6	56.5	56.1	55.9	56.7	54.1	57.6	2	NX-FY40-VP1
			99.3	99.3	80	79.6	80.4	80.4	83.9	83.9	83.9	86.1	86.1	86.1	85	84.6	84.3	84.6	84.6	84.6	84.3	77.5	77.9	80.4	78.9	84.3	83.9	96.1	97.5	51.8	57	56.8	54.6	56.8	56.5	55.2	55.9	54.1	57.9	3	JL-HY61-VP1
				99.3	80.4	80	80.7	80.7	83.9	83.9	83.9	86.1	86.1	86.1	85	84.6	84.3	84.6	84.6	84.6	84.3	77.5	77.9	80.7	79.3	84.3	83.9	96.1	97.5	51.8	56.7	56.8	55	56.8	56.5	55.6	55.9	53.7	57.9	4	JL-HY68-VP1
					80.7	80.4	81.1	81.1	83.6	83.6	83.6	85.7	85.7	85.7	84.6	85	83.9	84.3	84.3	84.3	83.9	77.1	77.5	81.1	79.6	83.9	83.6	96.1	97.5	51.4	56.7	56.5	54.6	56.5	56.1	55.9	55.9	53.7	57.6	5	JL-DH13-VP1
						95.4	96.4	95.7	77.9	78.2	80	81.4	81.4	81.4	81.8	82.1	81.4	81.4	81.4	81.4	81.1	76.1	76.1	96.1	94	78.9	78.6	81.4	80.7	50.9	55.6	55.7	55.4	55	55.4	55.9	55.9	54.4	59	6	JL-JY12-VP1
							98.9	92.9	76.8	77.9	79.6	81.1	81.1	81.1	81.1	81.8	80.7	81.1	81.1	81.1	80.7	74.6	75	94.3	93.2	79.3	78.9	81.1	80	50.2	53.3	54.2	54.2	53.5	53.9	55.6	53.3	53	58.3	7	JL-JY29-VP1
								94	77.5	78.6	80.4	81.8	81.8	81.8	81.8	82.5	81.4	81.8	81.8	81.8	81.4	75.4	75.7	95.4	94.3	79.6	79.3	81.8	80.7	50.5	54.4	54.6	54.6	53.9	54.2	55.9	54.4	53.3	58.7	8	JL-JY41-VP1
									76.8	77.5	78.6	80.4	80.4	80.4	80.4	81.1	80	80	80	80	79.6	76.1	76.1	95	92.2	77.9	77.5	81.1	80.4	50.2	55.6	53.9	53.5	53.9	53.5	54.4	54.1	53.3	57.2	9	JL-GZL4-VP1
										97.5	92.1	87.1	87.1	87.1	88.9	87.1	87.9	88.2	88.2	88.2	87.9	82.5	83.6	76.4	76.4	91.8	91.4	83.9	83.2	51.8	57.4	56.8	56.5	56.5	56.5	56.3	56.7	54.4	59	10	HeN-B78-VP1
											91.8	87.9	87.9	87.9	88.6	87.9	88.2	88.2	88.2	88.2	87.9	82.5	83.2	77.1	76.8	91.4	91.1	83.9	82.9	52.2	57.8	57.2	57.2	56.8	56.8	57	56.7	54.8	59	11	HeN-B84-VP1
												88.6	88.6	88.6	90	88.6	88.9	89.6	89.6	89.6	89.3	85.4	85.7	78.6	78.6	94.3	93.9	83.2	82.9	51.8	55.6	56.8	56.8	55.7	56.5	56.7	54.4	53.7	59.8	12	HeN-C4-VP1
													100	100	96.4	96.1	96.1	96.8	96.8	96.8	96.4	82.9	83.2	81.1	80.7	87.9	87.5	85.7	85	52.2	55.6	56.5	55.7	56.1	56.1	55.9	56.3	53.7	57.9	13	JL-40-VP1
														100	96.4	96.1	96.1	96.8	96.8	96.8	96.4	82.9	83.2	81.1	80.7	87.9	87.5	85.7	85	52.2	55.6	56.5	55.7	56.1	56.1	55.9	56.3	53.7	57.9	14	JL-JY1-VP1
															96.4	96.1	96.1	96.8	96.8	96.8	96.4	82.9	83.2	81.1	80.7	87.9	87.5	85.7	85	52.2	55.6	56.5	55.7	56.1	56.1	55.9	56.3	53.7	57.9	15	JL-JY7-VP1
																98.2	98.9	97.5	97.5	97.5	97.1	83.9	84.6	80.7	81.1	88.6	88.2	84.3	84.6	50.4	55.6	55.7	55.7	55.4	55.4	55.9	56.3	54.1	59	16	HeN-B72-VP1
																	97.9	97.1	97.1	97.1	96.8	82.9	83.2	81.8	81.4	87.1	86.8	83.6	83.6	50.7	54.8	55	55	54.6	54.6	55.6	55.2	53.7	57.9	17	HeN-B81-VP1
																		97.1	97.1	97.1	96.8	83.9	84.3	80.4	80.7	87.5	87.1	83.6	83.9	50.4	55.6	55.7	56.1	55.4	55.4	56.3	56.3	54.4	58.3	18	HeN-B83-VP1
																			100	100	99.6	82.5	82.9	80.7	80.4	88.2	87.9	84.3	83.6	51.4	54.1	55	55	54.6	54.6	54.8	54.4	53.3	57.9	19	JL-JY33-VP1
																				100	99.6	82.5	82.9	80.7	80.4	88.2	87.9	84.3	83.6	51.4	54.1	55	55	54.6	54.6	54.8	54.4	53.3	57.9	20	JL-JY37-VP1
																					99.6	82.5	82.9	80.7	80.4	88.2	87.9	84.3	83.6	51.4	54.1	55	55	54.6	54.6	54.8	54.4	53.3	57.9	21	JL-JY40-VP1
																						82.1	82.5	80.4	80.7	87.9	87.5	83.9	83.2	51.8	53.7	55.4	54.6	55	55	54.4	54.1	53	58.3	22	JL-JY42-VP1
																							97.5	75.7	75.4	85	84.6	77.9	77.5	50.7	54.1	53.9	54.2	53.1	53.5	54.8	52.6	52.6	57.6	23	HeN-A3-VP1
																								75.7	75.7	85.4	85	77.5	77.9	50.7	54.4	54.6	54.6	53.9	54.2	55.2	53	53	57.9	24	NX-b-DR47-VP1
																									93.6	78.2	77.9	81.8	80.4	51.3	55.9	55.7	55.4	55	55.4	56.3	55.9	55.2	58.3	25	VG-5-27-VP1
																										78.2	77.9	80.4	79.6	51.3	55.2	56.5	55.4	55.7	56.1	56.3	55.6	54.1	60.1	26	vir 404-03-VP1
																											99.6	83.9	83.2	50.7	55.6	56.8	56.1	56.5	56.5	56.3	54.1	52.6	58.7	27	PS 42-VP1
																												83.6	82.9	50.7	55.6	56.8	56.1	56.5	56.5	56.3	54.1	52.6	59	28	PS83-VP1
																													95.4	52.2	57	56.8	55.7	56.8	56.5	56.7	56.7	54.1	58.7	29	D 14-3-96-VP1
																														50.7	56.3	56.1	54.6	56.1	55.7	55.6	56.7	53	57.6	30	HY12-VP1
																															54.4	57.9	56.8	57.1	57.5	55.5	54	53.7	62.6	31	MexKSU5-VP1
																																72.6	71.5	72.6	72.3	70.8	92.7	85	58.7	32	HeN-B62-VP1
																																	89.5	97.5	98.9	79.9	71.9	66.1	60.3	33	HeN-A12-VP1
																																		89.8	89.8	83.2	71.2	67.2	58.8	34	HeN-YR91-VP1
																																			98.5	79.9	71.2	65.3	59.6	35	BEV-261-VP1
																																				80.3	71.5	65.7	59.9	36	SD-S67-VP1
																																					71.9	65.3	57.6	37	PS 89-VP1
																																						82.1	58.3	38	PS87-Belfast-VP1
																																							56.8	39	W1-VP1
																																								40	AN12-VP1
